# Supplementary material for: How Pastoral Are Pastoral Landscapes? Scavenger Assemblage Structure in Human‐Dominated Landscapes: A Case Study From Mediterranean Pastures
Source: Ecol Evol. 2026 Jan 14;16(1):e72839. doi: 10.1002/ece3.72839 (PMC12800921; doi:10.1002/ece3.72839)
Supplement: Supplementary file 2 — Data S2: ece372839‐sup‐0002‐CT‐sum‐CP29.08.23‐Correct.csv. [file ECE3-16-e72839-s001.csv]

Region	pastoral	carrion	site	CT	Species	Num_of_events	days_active	dist_set	dist_road	slope	Shannon
Carmel	NP	Cow	a	51	CA	11	11	651.26	405.6	13.46
Carmel	NP	Cow	a	51	FS	1	11	651.26	405.6	13.46
Carmel	NP	Cow	a	51	HI	5	11	651.26	405.6	13.46
Carmel	NP	Cow	a	51	MM	1	11	651.26	405.6	13.46
Carmel	NP	Cow	a	51	SS	1	11	651.26	405.6	13.46
Carmel	NP	Cow	a	51	VV	5	11	651.26	405.6	13.46
Carmel	NP	Boar	a	54	CA	31	1	670.33	332.41	18.55
Carmel	NP	Boar	a	54	HH	2	1	670.33	332.41	18.55
Carmel	NP	Boar	a	54	HI	1	1	670.33	332.41	18.55
Carmel	NP	Boar	a	54	MM	1	1	670.33	332.41	18.55
Carmel	NP	Boar	a	54	SS	5	1	670.33	332.41	18.55
Carmel	NP	Boar	a	54	VV	14	1	670.33	332.41	18.55
Carmel	NP	Boar	a	54	Vulture	1	1	670.33	332.41	18.55
Carmel	P	Cow	b	57	FS	1	6	1228.93	568.2	3.42
Carmel	P	Cow	b	57	VV	4	6	1228.93	568.2	3.42
Carmel	P	Boar	b	50_1	CA	1	9	1239.88	610.79	4.79
Carmel	P	Boar	b	50_1	CL	1	9	1239.88	610.79	4.79
Carmel	P	Boar	b	50_1	BT	1	9	1239.88	610.79	4.79
Carmel	P	Boar	b	50_1	HI	3	9	1239.88	610.79	4.79
Carmel	P	Boar	b	50_1	VV	26	9	1239.88	610.79	4.79
Carmel	NP	Boar	c	37	HI	1	11	1096.68	1137.49	6.54
Carmel	NP	Boar	c	37	VV	13	11	1096.68	1137.49	6.54
Carmel	NP	Cow	c	56	CA	1	14	1203.22	1243.61	2.09
Carmel	NP	Cow	c	56	CL	1	14	1203.22	1243.61	2.09
Carmel	NP	Cow	c	56	BT	1	14	1203.22	1243.61	2.09
Carmel	NP	Cow	c	56	GG	2	14	1203.22	1243.61	2.09
Carmel	NP	Cow	c	56	HH	1	14	1203.22	1243.61	2.09
Carmel	NP	Cow	c	56	SS	1	14	1203.22	1243.61	2.09
Carmel	NP	Cow	c	56	VV	3	14	1203.22	1243.61	2.09
Carmel	P	Cow	d	51_2	CA	2	8	990.97	1042.91	7.86
Carmel	P	Cow	d	51_2	BT	2	8	990.97	1042.91	7.86
Carmel	P	Cow	d	51_2	HI	2	8	990.97	1042.91	7.86
Carmel	P	Cow	d	51_2	VV	6	8	990.97	1042.91	7.86
Carmel	P	Cow	d	57_2	BT	7	1	932.69	985.83	5.53
Carmel	NP	Cow	e	54_2	CA	1	4	1749.23	1772.14	5.86
Carmel	NP	Cow	e	54_2	VV	4	4	1749.23	1772.14	5.86
Carmel	NP	Boar	e	56_2	CA	5	8	1672.96	1694.39	2.08
Carmel	NP	Boar	e	56_2	CD	1	8	1672.96	1694.39	2.08
Carmel	NP	Boar	e	56_2	BT	8	8	1672.96	1694.39	2.08
Carmel	NP	Boar	e	56_2	GG	7	8	1672.96	1694.39	2.08
Carmel	NP	Boar	e	56_2	HH	3	8	1672.96	1694.39	2.08
Carmel	NP	Boar	e	56_2	MM	2	8	1672.96	1694.39	2.08
Carmel	NP	Boar	e	56_2	SS	4	8	1672.96	1694.39	2.08
Meitzar	P	Cow	f	50B	CA	3	9	1239.88	610.79	4.79
Meitzar	P	Cow	f	50B	BT	5	9	1239.88	610.79	4.79
Meitzar	P	Cow	f	50B	SS	5	9	1239.88	610.79	4.79
Meitzar	P	Cow	f	50B	VV	6	9	1239.88	610.79	4.79
Meitzar	NP	Boar	f	56C	CA	10	14	1203.22	1243.61	2.09
Meitzar	NP	Boar	f	56C	CL	1	14	1203.22	1243.61	2.09
Meitzar	NP	Boar	f	56C	HI	1	14	1203.22	1243.61	2.09
Meitzar	NP	Boar	f	56C	SS	4	14	1203.22	1243.61	2.09
Meitzar	NP	Boar	f	56C	VV	16	14	1203.22	1243.61	2.09
Carmel	P	Boar	g	37B	CA	5	11	1096.68	1137.49	6.54
Carmel	P	Boar	g	37B	VV	4	11	1096.68	1137.49	6.54
Carmel	NP	Cow	g	54C	CA	3	4	1749.23	1772.14	5.86
Carmel	NP	Cow	g	54C	GG	1	4	1749.23	1772.14	5.86
Carmel	NP	Cow	g	54C	HI	2	4	1749.23	1772.14	5.86
Carmel	NP	Cow	g	54C	SS	3	4	1749.23	1772.14	5.86
Carmel	NP	Cow	g	54C	VV	1	4	1749.23	1772.14	5.86
Meitzar	NP	Boar	h	39B	CA	3	10	4007.14	132.02	13.43
Meitzar	NP	Boar	h	39B	DD	3	10	4007.14	132.02	13.43
Meitzar	NP	Boar	h	39B	SS	13	10	4007.14	132.02	13.43
Meitzar	NP	Cow	h	52C	Bird	5	10	4047.73	48.59	7.15
Meitzar	NP	Cow	h	52C	CA	7	10	4047.73	48.59	7.15
Meitzar	NP	Cow	h	52C	CL	1	10	4047.73	48.59	7.15
Meitzar	NP	Cow	h	52C	DD	2	10	4047.73	48.59	7.15
Meitzar	NP	Boar	i	37B2	CA	2	4	2111.4	1088.5	8.31
Meitzar	NP	Boar	i	37B2	FS	1	4	2111.4	1088.5	8.31
Meitzar	NP	Cow	i	54C2	CA	13	8	2052.44	1011.29	8.6
Meitzar	NP	Cow	i	54C2	CD	2	8	2052.44	1011.29	8.6
Meitzar	NP	Cow	i	54C2	HH	2	8	2052.44	1011.29	8.6
Meitzar	NP	Cow	i	54C2	HI	1	8	2052.44	1011.29	8.6
Meitzar	NP	Cow	i	54C2	SS	5	8	2052.44	1011.29	8.6
Meitzar	NP	Cow	i	54C2	VV	1	8	2052.44	1011.29	8.6
Meitzar	NP	Boar	j	57B2	CA	3	8	2052.44	1011.29	8.6
Meitzar	NP	Boar	j	57B2	GG	1	8	2052.44	1011.29	8.6
Amud	P	Boar	k	amudHeker12	CA	2	8	1148.64	229.59	3.65
Amud	P	Boar	k	amudHeker12	CL	1	8	1148.64	229.59	3.65
Amud	P	Boar	k	amudHeker12	BT	6	8	1148.64	229.59	3.65
Amud	P	Boar	k	amudHeker12	FS	6	8	1148.64	229.59	3.65
Amud	P	Boar	k	amudHeker12	HI	1	8	1148.64	229.59	3.65
Amud	P	Boar	k	amudHeker12	SS	10	8	1148.64	229.59	3.65
Amud	P	Boar	k	amudHeker12	VV	2	8	1148.64	229.59	3.65
Amud	P	Cow	k	amudNoname	CA	17	10	1182.99	222.56	12.21
Amud	P	Cow	k	amudNoname	CL	1	10	1182.99	222.56	12.21
Amud	P	Cow	k	amudNoname	BT	8	10	1182.99	222.56	12.21
Amud	P	Cow	k	amudNoname	HI	6	10	1182.99	222.56	12.21
Amud	P	Cow	k	amudNoname	SM	9	10	1182.99	222.56	12.21
Amud	P	Cow	k	amudNoname	SS	16	10	1182.99	222.56	12.21
Amud	P	Cow	l	amudHeker10	Bird	1	10	916.07	112.66	6.61
Amud	P	Cow	l	amudHeker10	CL	1	10	916.07	112.66	6.61
Amud	P	Cow	l	amudHeker10	BT	5	10	916.07	112.66	6.61
Amud	P	Cow	l	amudHeker10	SS	35	10	916.07	112.66	6.61
Amud	P	Cow	l	amudHeker10	VV	1	10	916.07	112.66	6.61
Amud	P	Boar	l	amudHeker2	Bird	1	9	901.59	90.44	4.19
Amud	P	Boar	l	amudHeker2	CA	8	9	901.59	90.44	4.19
Amud	P	Boar	l	amudHeker2	BT	1	9	901.59	90.44	4.19
Amud	P	Boar	l	amudHeker2	FS	4	9	901.59	90.44	4.19
Amud	P	Boar	l	amudHeker2	SS	17	9	901.59	90.44	4.19
Amud	P	Boar	l	amudHeker2	VV	1	9	901.59	90.44	4.19
Amud	NP	Cow	m	amud50	CA	20	2	909.7	937.36	6.84
Amud	NP	Cow	m	amud50	DD	1	2	909.7	937.36	6.84
Amud	NP	Cow	m	amud50	FS	1	2	909.7	937.36	6.84
Amud	NP	Cow	m	amud50	SS	105	2	909.7	937.36	6.84
Amud	NP	Boar	m	amud56	CA	31	9	898.26	888.16	7.79
Amud	NP	Boar	m	amud56	CL	2	9	898.26	888.16	7.79
Amud	NP	Boar	m	amud56	HI	1	9	898.26	888.16	7.79
Amud	NP	Boar	m	amud56	SS	11	9	898.26	888.16	7.79
Amud	NP	Boar	m	amud56	VV	5	9	898.26	888.16	7.79
Amud	NP	Cow	n	amud48	CA	3	3	807.2	877.07	14.09
Amud	NP	Cow	n	amud48	SS	41	3	807.2	877.07	14.09
Amud	NP	Boar	n	amud52	CA	11	10	810.03	883.49	19.71
Amud	NP	Boar	n	amud52	CL	1	10	810.03	883.49	19.71
Amud	NP	Boar	n	amud52	SS	47	10	810.03	883.49	19.71
Amud	NP	Boar	n	amud52	VV	28	10	810.03	883.49	19.71
